# Supplementary material for: Progressive transformation of the HIV-1 reservoir cell profile over two decades of antiviral therapy
Source: Cell Host Microbe. 2023 Jan 11;31(1):83–96.e5. doi: 10.1016/j.chom.2022.12.002 (PMC9839361; doi:10.1016/j.chom.2022.12.002)
Supplement: Table S1. Integration sites of all intact and defective proviruses in all study participants, related to Figure 2 [file mmc2.xlsx]

## Sheet: Sheet1
Table S1: Integration sites of all intact and defective proviruses in all study participants
Study Participant No.	Sequence No.	Intactness	Chromosome	Position	Strand	Gene	Intron/Exon	Orientation	Repetitive Sequence
LT01	1	Intact	chr21	10666689	+	Non Genic			Simple_repeat: (TCCATTCCAT)n
LT01	2	Intact	chr21	10666689	+	Non Genic			Simple_repeat: (TCCATTCCAT)n
LT01	3	Intact	chr21	10666689	+	Non Genic			Simple_repeat: (TCCATTCCAT)n
LT01	4	Intact	chr21	10666689	+	Non Genic			Simple_repeat: (TCCATTCCAT)n
LT01	5	Intact	chr21	10666689	+	Non Genic			Simple_repeat: (TCCATTCCAT)n
LT01	6	Intact	chr21	10666689	+	Non Genic			Simple_repeat: (TCCATTCCAT)n
LT01	7	Intact	chr21	10666689	+	Non Genic			Simple_repeat: (TCCATTCCAT)n
LT01	8	Intact	chr21	10666689	+	Non Genic			Simple_repeat: (TCCATTCCAT)n
LT01	9	Intact	chr21	10666689	+	Non Genic			Simple_repeat: (TCCATTCCAT)n
LT01	10	Intact	chr21	10666689	+	Non Genic			Simple_repeat: (TCCATTCCAT)n
LT01	11	Intact	chr21	10666689	+	Non Genic			Simple_repeat: (TCCATTCCAT)n
LT01	12	Intact	chr21	10666689	+	Non Genic			Simple_repeat: (TCCATTCCAT)n
LT01	13	Intact	chr21	10666689	+	Non Genic			Simple_repeat: (TCCATTCCAT)n
LT01	14	Intact	chr21	10666689	+	Non Genic			Simple_repeat: (TCCATTCCAT)n
LT01	15	Intact	chr21	10666689	+	Non Genic			Simple_repeat: (TCCATTCCAT)n
LT01	16	Intact	chr21	10666689	+	Non Genic			Simple_repeat: (TCCATTCCAT)n
LT01	17	Intact	chr21	10666689	+	Non Genic			Simple_repeat: (TCCATTCCAT)n
LT01	18	Intact	chr17	26807734	-	Non Genic
LT01	19	Intact	chr21	44651200	+	TSPEAR	Intron	Not Same
LT01	20	Intact	chr21	44651200	+	TSPEAR	Intron	Not Same
LT01	21	Intact	chr21	44651200	+	TSPEAR	Intron	Not Same
LT01	22	Intact	chr21	44651200	+	TSPEAR	Intron	Not Same
LT01	23	Intact	chr21	44651200	+	TSPEAR	Intron	Not Same
LT01	24	Intact	chr21	44651200	+	TSPEAR	Intron	Not Same
LT01	25	Intact	chr21	44651200	+	TSPEAR	Intron	Not Same
LT01	26	Intact	chr15	76946058	-	RCN2	Intron	Not Same
LT01	27	Intact	chr1	146181939	+	NOTCH2NL	Intron	Not Same
LT01	28	Intact	chr3	196797903	-	PAK2	Intron	Not Same
LT02	29	Intact	chrY	10938937	+	Non Genic			Simple_repeat: (TTCCA)n
LT02	30	Intact	chrY	10938937	+	Non Genic			Simple_repeat: (TTCCA)n
LT02	31	Intact	chrY	10938937	+	Non Genic			Simple_repeat: (TTCCA)n
LT02	32	Intact	chr10	38832546	+	Non Genic			Simple_repeat: (TGGAA)n
LT02	33	Intact	chr10	38832546	+	Non Genic			Simple_repeat: (TGGAA)n
LT02	34	Intact	chr10	38832546	+	Non Genic			Simple_repeat: (TGGAA)n
LT02	35	Intact	chr21	43958696	+	AGPAT3	Intron	Same
LT02	36	Intact	chr19	44478359	+	ZNF180	Intron	Not Same
LT02	37	Intact	chr12	56011737	-	IKZF4	Intron	Not Same
LT02	38	Intact	chr11	62870493	-	SLC3A2	Intron	Not Same
LT02	39	Intact	chr11	65563353	-	Non Genic			SINE: MIR1_Amn
LT02	40	Intact	chr16	89735895	+	ZNF276	Intron	Same
LT02	41	Intact	chr4	108101790	+	LEF1	Intron	Not Same
LT02	42	Intact	chr8	127464269	-	CASC8	Intron	Same
LT02	43	Intact	chr3	194770538	-	LINC01968	Intron	Not Same
LT03	44	Intact	chr18	20148837	+	Non Genic			Satellite: ALR/Alpha
LT03	45	Intact	chr18	20148837	+	Non Genic			Satellite: ALR/Alpha
LT03	46	Intact	chr18	20148837	+	Non Genic			Satellite: ALR/Alpha
LT03	47	Intact	chr18	20148837	+	Non Genic			Satellite: ALR/Alpha
LT03	48	Intact	chr18	20148837	+	Non Genic			Satellite: ALR/Alpha
LT03	49	Intact	chr18	20148837	+	Non Genic			Satellite: ALR/Alpha
LT03	50	Intact	chr18	20148837	+	Non Genic			Satellite: ALR/Alpha
LT03	51	Intact	chr4	26877038	-	STIM2	Intron	Not Same
LT03	52	Intact	chr4	26877038	-	STIM2	Intron	Not Same
LT03	53	Intact	chr16	30476673	-	ITGAL	Intron	Not Same
LT03	54	Intact	chr16	30476673	-	ITGAL	Intron	Not Same
LT03	55	Intact	chr16	30476673	-	ITGAL	Intron	Not Same
LT03	56	Intact	chr16	30476673	-	ITGAL	Intron	Not Same
LT03	57	Intact	chr16	30476673	-	ITGAL	Intron	Not Same
LT03	58	Intact	chr21	43915816	+	AGPAT3	Intron	Same	LINE: L1MEd
LT03	59	Intact	chr15	48747525	+	CEP152	Intron	Not Same	LINE: L2c
LT03	60	Intact	chr16	57007676	-	NLRC5	Intron	Not Same	SINE: AluSx
LT03	61	Intact	chr9	92401628	-	OGN; CENPP	Intron	Same
LT04	62	Intact	chr22	11498720	-	Non Genic			Satellite: ALR/Alpha
LT04	62	Intact	chr21	14094970	-	Non Genic			Satellite: ALR/Alpha
LT04	62	Intact	chr14	16566112	-	Non Genic			Satellite: ALR/Alpha
LT04	62	Intact	chr13	17203450	-	Non Genic			Satellite: ALR/Alpha
LT04	63	Intact	chr22	11498720	-	Non Genic			Satellite: ALR/Alpha
LT04	63	Intact	chr21	14094970	-	Non Genic			Satellite: ALR/Alpha
LT04	63	Intact	chr14	16566112	-	Non Genic			Satellite: ALR/Alpha
LT04	63	Intact	chr13	17203450	-	Non Genic			Satellite: ALR/Alpha
LT04	64	Intact	chr15	19013687	-	Non Genic			Satellite: ALR/Alpha
LT04	65	Intact	chrY	56737562	+	Non Genic			Simple_repeat: (AATGGAATGG)n
LT04	66	Intact	chr2	89833284	+	Non Genic			Simple_repeat: (ATTCC)n
LT04	67	Intact	chr1	122218449	-	Non Genic			Satellite: ALR/Alpha
LT04	68	Intact	chr7	5764760	+	RNF216	Intron	Not Same
LT04	69	Intact	chr21	29068657	+	CCT8	Intron	Not Same	SINE: AluSx
LT04	70	Intact	chr18	46220589	+	C18orf25	Intron	Same
LT04	71	Intact	chr18	46220589	+	C18orf25	Intron	Same
LT04	72	Intact	chr3	48930169	-	ARIH2	Intron	Not Same
LT04	73	Intact	chr19	49519461	+	FCGRT	Intron	Same	LINE: L1MC5a
LT04	74	Intact	chr19	51996576	+	ZNF615	Intron	Not Same	LINE: L2a
LT04	75	Intact	chr19	52731074	+	ZNF611	Intron	Not Same
LT04	76	Intact	chr8	123346148	-	ATAD2	Exon	Not Same
LT04	77	Intact	chr4	148330144	-	NR3C2	Intron	Same
LT04	78	Intact	chr1	203094967	+	ADORA1	Intron	Same	LINE: L1MEc
LT05	79	Intact	chrY	11702526	-	Non Genic			Simple_repeat: (AATGG)n
LT05	79	Intact	chr20	31069663	-	Non Genic			Simple_repeat: (AATGG)n
LT05	79	Intact	chr10	41891768	+	Non Genic			Simple_repeat: (AATGG)n
LT05	79	Intact	chr4	49118977	-	Non Genic			Simple_repeat: (AATGG)n
LT05	80	Intact	chrY	11702526	-	Non Genic			Simple_repeat: (AATGG)n
LT05	80	Intact	chr20	31069663	-	Non Genic			Simple_repeat: (AATGG)n
LT05	80	Intact	chr10	41891768	+	Non Genic			Simple_repeat: (AATGG)n
LT05	80	Intact	chr4	49118977	-	Non Genic			Simple_repeat: (AATGG)n
LT05	81	Intact	chr16	34586767	+	Non Genic
LT05	81	Intact	chr16	46390368	+	Non Genic
LT05	81	Intact	chr16	46390371	+	Non Genic
LT05	82	Intact	chr16	34586767	+	Non Genic
LT05	82	Intact	chr16	46390368	+	Non Genic
LT05	82	Intact	chr16	46390371	+	Non Genic
LT05	83	Intact	chr4	369094	-	ZNF141	Intron	Not Same
LT05	84	Intact	chr4	369094	-	ZNF141	Intron	Not Same
LT05	85	Intact	chr19	2503348	+	Non Genic			SINE: AluSq2
LT05	86	Intact	chr19	2503348	+	Non Genic			SINE: AluSq2
LT06	87	Intact	chr19	24934058	-	Non Genic			Satellite: ALR/Alpha
LT06	87	Intact	chr19	24966696	-	Non Genic			Satellite: ALR/Alpha
LT06	87	Intact	chr19	24998662	-	Non Genic			Satellite: ALR/Alpha
LT06	87	Intact	chr19	26055089	-	Non Genic			Satellite: ALR/Alpha
LT06	87	Intact	chr19	26397342	-	Non Genic			Satellite: ALR/Alpha
LT06	87	Intact	chr19	27051213	-	Non Genic			Satellite: ALR/Alpha
LT06	87	Intact	chr5	47334553	-	Non Genic			Satellite: ALR/Alpha
LT06	87	Intact	chr5	47367191	-	Non Genic			Satellite: ALR/Alpha
LT06	87	Intact	chr5	47399157	-	Non Genic			Satellite: ALR/Alpha
LT06	87	Intact	chr5	48455584	-	Non Genic			Satellite: ALR/Alpha
LT06	87	Intact	chr5	48797837	-	Non Genic			Satellite: ALR/Alpha
LT06	87	Intact	chr5	49451708	-	Non Genic			Satellite: ALR/Alpha
LT06	87	Intact	chr1	122528616	-	Non Genic			Satellite: ALR/Alpha
LT06	87	Intact	chr1	122561254	-	Non Genic			Satellite: ALR/Alpha
LT06	87	Intact	chr1	122593220	-	Non Genic			Satellite: ALR/Alpha
LT06	87	Intact	chr1	123649647	-	Non Genic			Satellite: ALR/Alpha
LT06	87	Intact	chr1	123991900	-	Non Genic			Satellite: ALR/Alpha
LT06	87	Intact	chr1	124645771	-	Non Genic			Satellite: ALR/Alpha
LT06	88	Intact	chr19	24934058	-	Non Genic			Satellite: ALR/Alpha
LT06	88	Intact	chr19	24966696	-	Non Genic			Satellite: ALR/Alpha
LT06	88	Intact	chr19	24998662	-	Non Genic			Satellite: ALR/Alpha
LT06	88	Intact	chr19	26055089	-	Non Genic			Satellite: ALR/Alpha
LT06	88	Intact	chr19	26397342	-	Non Genic			Satellite: ALR/Alpha
LT06	88	Intact	chr19	27051213	-	Non Genic			Satellite: ALR/Alpha
LT06	88	Intact	chr5	47334553	-	Non Genic			Satellite: ALR/Alpha
LT06	88	Intact	chr5	47367191	-	Non Genic			Satellite: ALR/Alpha
LT06	88	Intact	chr5	47399157	-	Non Genic			Satellite: ALR/Alpha
LT06	88	Intact	chr5	48455584	-	Non Genic			Satellite: ALR/Alpha
LT06	88	Intact	chr5	48797837	-	Non Genic			Satellite: ALR/Alpha
LT06	88	Intact	chr5	49451708	-	Non Genic			Satellite: ALR/Alpha
LT06	88	Intact	chr1	122528616	-	Non Genic			Satellite: ALR/Alpha
LT06	88	Intact	chr1	122561254	-	Non Genic			Satellite: ALR/Alpha
LT06	88	Intact	chr1	122593220	-	Non Genic			Satellite: ALR/Alpha
LT06	88	Intact	chr1	123649647	-	Non Genic			Satellite: ALR/Alpha
LT06	88	Intact	chr1	123991900	-	Non Genic			Satellite: ALR/Alpha
LT06	88	Intact	chr1	124645771	-	Non Genic			Satellite: ALR/Alpha
LT06	89	Intact	chr17	2487489	-	METTL16	Intron	Same	LINE: L2a
LT06	90	Intact	chr19	4828003	+	TICAM1	Intron	Not Same
LT06	91	Intact	chr19	9646579	-	ZNF562; ZNF562-AS1	Exon	Mixed	LINE: L1M5
LT06	92	Intact	chr12	45815424	+	ARID2	Intron	Same
LT06	93	Intact	chr19	49316015	-	SLC6A16	Intron	Same	LINE: L1M5
LT06	94	Intact	chr19	51894602	+	ZNF649; ZNF649-AS1	Intron	Mixed
LT06	95	Intact	chr19	51894602	+	ZNF649; ZNF649-AS1	Intron	Mixed
LT06	96	Intact	chr19	51894602	+	ZNF649; ZNF649-AS1	Intron	Mixed
LT06	97	Intact	chr19	51894602	+	ZNF649; ZNF649-AS1	Intron	Mixed	DNase:
LT06	98	Intact	chr5	69255407	-	CDK7	Intron	Not Same
LT06	99	Intact	chr8	144752542	-	ZNF251	Intron	Same	LINE: L1MEf
LT06	100	Intact	chr5	180710651	+	Non Genic			LINE: L1MB5
LT07	101	Intact	chr19	24126139	-	ZNF254	Intron	Not Same
LT07	102	Intact	chr19	24126139	-	ZNF254	Intron	Not Same
LT07	103	Intact	chr19	24126139	-	ZNF254	Intron	Not Same
LT07	104	Intact	chr16	18915447	+	SMG1	Intron	Not Same
LT08	105	Intact	chr19	43834509	-	ZNF283	Intron	Not Same
LT08	106	Intact	chr19	43834509	-	ZNF283	Intron	Not Same
LT08	107	Intact	chr19	43834509	-	ZNF283	Intron	Not Same
LT08	108	Intact	chr19	43834509	-	ZNF283	Intron	Not Same
LT08	109	Intact	chr19	43834509	-	ZNF283	Intron	Not Same
LT08	110	Intact	chr22	50204824	+	SELENOO	Intron	Same
LT08	111	Intact	chr22	50204824	+	SELENOO	Intron	Same
LT08	112	Intact	chr20	53889617	+	Non Genic
LT08	113	Intact	chr20	53889617	+	Non Genic
LT08	114	Intact	chr14	21216651	+	HNRNPC	Intron	Not Same
LT08	115	Intact	chr14	35167602	+	PRORP	Intron	Same
LT08	116	Intact	chr1	27888715	+	Non Genic
LT08	117	Intact	chr7	76870643	-	Non Genic
LT08	118	Intact	chr1	116772847	-	Non Genic
LT01	119	5' defect	chr11	65429353	-	NEAT1	Exon	Not Same	LINE: L1ME4a
LT01	120	Premature Stop Codon	chr6	96983018	-	KLHL32	Intron	Not Same	LINE: L1P1
LT01	121	Hypermut	chr19	10102959	+	ANGPTL6	Promoter	Not Same
LT01	122	Hypermut	chr21	44075261	-	TRAPPC10	Intron	Not Same
LT01	123	Hypermut	chr11	118226932	+	JAML	Promoter	Not Same
LT01	124	Premature Stop Codon	chr19	6652540	+	Non Genic
LT01	125	Premature Stop Codon	chr19	6652540	+	Non Genic
LT01	126	Large Deletion	chr6	34663330	+	ILRUM	Intron	Not Same	SINE: AluJr
LT01	127	Hypermut	chr9	129375694	-	Non Genic
LT02	128	Large Deletion	chr2	27901548	-	BABAM2	Intron	Not Same
LT02	129	Hypermut	chr6	29955850	-	Non Genic			SINE: AluJo
LT02	130	5' defect	chr9	41451637	-	Non Genic
LT02	131	5' defect	chr10	46012910	+	NCOA4	Exon	Not Same
LT02	132	5' defect	chr10	46012910	+	NCOA4	Exon	Not Same
LT02	133	5' defect	chr6	47611505	+	CD2AP	Intron	Same
LT02	134	5' defect	chr8	144570227	+	ARHGAP39	Intron	Not Same	Simple_repeat: (AAAC)n
LT02	135	Large Deletion	chr5	22684328	-	CDH12	Intron	Same	LINE: L1MA1
LT02	136	Large Deletion	chr1	26718851	-	ARID1A	Intron	Not Same	DNA: MER2
LT02	137	Large Deletion	chr1	26718851	-	ARID1A	Intron	Not Same	DNA: MER2
LT02	138	Large Deletion	chr1	26718851	-	ARID1A	Intron	Not Same	DNA: MER2
LT02	139	Large Deletion	chr1	26718851	-	ARID1A	Intron	Not Same	DNA: MER2
LT02	140	Large Deletion	chr1	26718851	-	ARID1A	Intron	Not Same	DNA: MER2
LT02	141	Large Deletion	chr1	26718851	-	ARID1A	Intron	Not Same	DNA: MER2
LT02	142	5' defect	chr9	34106106	+	DCAF12	Intron	Not Same
LT02	143	Premature Stop Codon	chr17	45295268	+	MAP3K14	Intron	Not Same
LT02	144	Premature Stop Codon	chr3	50309839	-	HYAL1	Intron	Same	LTR: MER4-int
LT02	145	5' defect	chr18	57663240	-	ATP8B1	Intron	Same	LINE: L1MB2
LT02	146	5' defect	chr18	57663240	-	ATP8B2	Intron	Same	LINE: L1MB2
LT02	147	5' defect	chrX	129763687	-	XPNPEP2	Intron	Not Same	SINE: AluJo
LT02	148	5' defect	chr12	6439131	+	CD27-AS1	Exon	Not Same
LT02	149	5' defect	chr17	49354370	-	ZNF652	Intron	Same
LT02	150	5' defect	chr12	6439131	+	CD27-AS1	Exon	Not Same
LT02	151	5' defect	chr12	6439131	+	CD27-AS1	Exon	Not Same
LT02	152	5' defect	chr12	6439131	+	CD27-AS1	Exon	Not Same
LT02	153	Large Deletion	chr1	26718851	-	ARID1A	Intron	Not Same	DNA: MER2
LT02	154	5' defect	chr17	32772368	+	MYO1D	Intron	Not Same
LT02	155	5' defect	chr17	32772368	+	MYO1D	Intron	Not Same
LT02	156	5' defect	chr17	32772368	+	MYO1D	Intron	Not Same
LT02	157	5' defect	chr17	32772368	+	MYO1D	Intron	Not Same
LT02	158	Hypermut	chr5	177198182	-	NSD1	Intron	Not Same	SINE: AluJr
LT02	159	Hypermut	chr5	177198182	-	NSD1	Intron	Not Same	SINE: AluJr
LT03	160	Hypermut	chr2	9717168	-	Non Genic
LT03	161	Premature Stop Codon	chr15	24737830	-	Non Genic			SINE: AluJr
LT03	162	Large Deletion	chr16	36034546	+	Non Genic			Satellite: ALR/Alpha
LT03	163	Hypermut	chr10	73435610	-	Non Genic
LT03	164	Premature Stop Codon	chrX	85716062	-	Non Genic			LINE: L1PA7
LT03	165	Premature Stop Codon	chr19	1218387	-	STK11	Intron	Not Same
LT03	166	5' defect	chr12	3701598	+	CRACR2A	Intron	Not Same	LINE: L1ME1
LT03	167	Large Deletion with Internal Inversion	chr16	4062032	-	ADCY9	Intron	Same	LINE: L1M4a2
LT03	168	Premature Stop Codon	chr17	7622912	-	SHBG	Intron	Not Same	SINE: AluY
LT03	169	5' defect	chr12	22653259	+	ETNK1	Intron	Same	LINE: L1MB2
LT03	170	5' defect	chr12	22653259	+	ETNK1	Intron	Same	LINE: L1MB2
LT03	171	Hypermut	chr1	24174956	-	IFNLR1	Intron	Same	LTR: MLT1B-int
LT03	172	Premature Stop Codon	chr15	41045452	-	INO80	Intron	Same	SINE: AluSx1
LT03	173	Large Deletion	chr21	41798618	-	PRDM15	Exon	Same
LT03	174	Large Deletion	chr15	44692079	+	PATL2	Intron	Not Same	LINE: L1ME4a
LT03	175	Large Deletion	chr17	46069177	-	KANSL1	Intron	Same	SINE: AluSz
LT03	176	5' defect	chr3	47933815	+	MAP4	Intron	Not Same	SINE: AluY
LT03	177	5' defect	chr3	47933815	+	MAP4	Intron	Not Same	SINE: AluY
LT03	178	5' defect	chr3	47933815	+	MAP4	Intron	Not Same	SINE: AluY
LT03	179	5' defect	chr12	55944530	+	DGKA	Intron	Same	LINE: L2c
LT03	180	5' defect	chr12	55944530	+	DGKA	Intron	Same	LINE: L2c
LT03	181	5' defect	chr12	55944530	+	DGKA	Intron	Same	LINE: L2c
LT03	182	5' defect	chr12	55944530	+	DGKA	Intron	Same	LINE: L2c
LT03	183	Large Deletion	chr17	64659396	+	SMURF2	Intron	Not Same
LT03	184	Large Deletion	chr17	64659396	+	SMURF2	Intron	Not Same
LT03	185	Large Deletion	chr17	64659396	+	SMURF2	Intron	Not Same
LT03	186	Large Deletion	chr17	64659396	+	SMURF2	Intron	Not Same
LT03	187	Large Deletion	chr17	64659396	+	SMURF2	Intron	Not Same
LT03	188	Large Deletion	chr17	64659396	+	SMURF2	Intron	Not Same
LT03	189	Large Deletion	chr17	64659396	+	SMURF2	Intron	Not Same
LT03	190	Large Deletion	chr17	64659396	+	SMURF2	Intron	Not Same
LT03	191	Large Deletion	chr17	64659396	+	SMURF2	Intron	Not Same
LT03	192	Large Deletion	chr17	64659396	+	SMURF2	Intron	Not Same
LT03	193	Large Deletion	chr17	64659396	+	SMURF2	Intron	Not Same
LT03	194	Large Deletion	chr17	64659396	+	SMURF2	Intron	Not Same
LT03	195	5' defect	chr16	70045192	+	PDXDC2P	Intron	Not Same	LINE: L1PA4
LT03	196	5' defect	chrX	77758680	+	ATRX	Intron	Not Same	SINE: AluSz
LT03	197	5' defect	chrX	77758680	+	ATRX	Intron	Not Same	SINE: AluSz
LT03	198	5' defect	chrX	77758680	+	ATRX	Intron	Not Same	SINE: AluSz
LT03	199	5' defect	chr6	78996486	-	PHIP	Intron	Same	LTR: LTR79
LT03	200	Large Deletion	chr16	89766181	+	FANCA	Intron	Not Same	SINE: AluSg
LT03	201	Large Deletion	chr13	98572889	+	STK24	Intron	Not Same	DNA: MER112
LT03	202	5' defect	chr3	101457231	+	SENP7	Intron	Not Same
LT03	203	Hypermut	chrX	110311464	+	AMMECR1	Intron	Not Same
LT03	204	5' defect	chr12	112139229	-	TRAFD1	Intron	Not Same	SINE: AluJo
LT03	205	Large Deletion	chrX	118380107	-	WDR44	Intron	Not Same
LT03	206	Large Deletion	chr12	123230099	+	MPHOSPH9	Intron	Not Same
LT03	207	Large Deletion	chr1	160510098	+	SLAMF6	Intron	Not Same	LINE: L1MB5
LT03	208	Large Deletion	chr1	160510098	+	SLAMF6	Intron	Not Same	LINE: L1MB5
LT03	209	Large Deletion	chr1	211305879	-	RCOR3	Intron	Not Same
LT03	210	Large Deletion	chr2	230775630	+	CAB39	Intron	Same
LT04	211	Hypermut	chr6	32863457	-	Non Genic			LINE: L1MEf
LT04	212	Hypermut	chrX	82150035	+	Non Genic			LINE: L1MB1
LT04	213	5' defect	chr7	142698958	+	Non Genic
LT04	214	Large Deletion	chr16	14606338	+	PARN	Intron	Not Same	SINE: AluJb
LT04	215	Large Deletion	chr18	21720285	+	MIB1	Intron	Same	LINE: L1MC5
LT04	216	Hypermut	chr6	26645547	-	ZNF322	Intron	Same	DNA: Tigger7
LT04	217	Hypermut	chr16	29972132	+	TMEM219	Intron	Same
LT04	218	5' defect	chr6	30989958	+	MUC21	Downstream	Same	LTR: LTR47A2
LT04	219	Large Deletion with Hypermut	chr7	36888583	-	ELMO1	Intron	Same	SINE: MIRc
LT04	220	Hypermut	chr9	37300285	+	ZCCHC7	Intron	Same
LT04	221	Hypermut	chr6	38073289	-	ZFAND3	Intron	Not Same
LT04	222	Large Deletion	chr22	38502181	-	DDX17	Intron	Same	SINE: AluSz
LT04	223	Large Deletion	chr7	43602527	-	STK17A	Intron	Not Same
LT04	224	Large Deletion	chr19	52320371	-	ZNF480	Intron	Not Same	SINE: AluJo
LT04	225	Hypermut	chr14	54866158	-	GCH1	Intron	Same
LT04	226	Hypermut	chr2	61192664	+	USP34	Intron	Not Same
LT04	227	5' defect	chr17	61704835	+	BRIP1	Intron	Not Same	LINE: L1MD2
LT04	228	Hypermut	chr17	75385027	-	GRB2	Intron	Same	SINE: AluJb
LT04	229	Hypermut	chr17	76739130	+	MFSD11	Intron	Same
LT04	230	Hypermut	chr17	82836102	+	ZNF750	Intron	Not Same
LT04	231	Hypermut	chr12	107367864	-	BTBD11	Intron	Not Same	LINE: L1ME5
LT04	232	Hypermut	chr9	130016858	-	FNBP1	Intron	Same
LT04	233	Hypermut	chrX	136723968	-	ARHGEF6	Intron	Same
LT04	234	Large Deletion	chr1	148477427	-	LINC01138	Intron	Same
LT04	235	Large Deletion	chr1	150333394	+	PRPF3	Intron	Same	SINE: AluSx
LT04	236	Hypermut	chrX	154796640	-	MPP1	Intron	Same	LINE: HAL1ME
LT04	237	Premature Stop Codon	chr2	240518165	-	ANKMY1	Intron	Same	LTR: LOR1a
LT06	238	Hypermut	chr19	1641065	+	TCF3	Intron	Not Same	SINE: AluSq
LT06	239	Premature Stop Codon	chr16	2758194	-	SRRM2	Intron	Not Same	SINE: AluJr4
LT06	240	Large Deletion with Hypermut	chr19	12105222	-	ZNF788	Intron	Not Same
LT06	241	Hypermut	chr19	16354216	-	Non Genic			SINE: AluSz
LT06	242	Hypermut	chr5	96986080	+	LNPEP	Intron	Same
LT06	243	Large Deletion with Hypermut	chr10	102400497	+	NFKB2	Intron	Same
LT06	244	Premature Stop Codon	chr7	129042586	+	TNPO3	Intron	Not Same
LT06	245	Large Deletion with Hypermut	chr9	136933727	+	Non Genic			LTR: MSTD-int
LT08	246	Premature Stop Codon	chr17	586829	+	VPS53	Intron	Not Same	SINE: MIRc
LT08	247	Premature Stop Codon	chr14	31312655	+	HEATR5A	Intron	Not Same	SINE: AluSz
LT08	248	5' defect	chr1	35401689	-	ZMYM4	Intron	Not Same	LINE: L1ME1
LT08	249	Premature Stop Codon	chr7	73737556	+	ABHD11	Intron	Not Same
LT08	250	5' defect	chr15	94425509	+	MCTP2	Intron	Same
LT08	251	5' defect	chr1	203738717	+	ATP2B4	Intron	Same
LT08	252	Premature Stop Codon	chr17	586829	+	VPS53	Intron	Not Same	SINE: MIRc
LT08	253	Premature Stop Codon	chr17	586829	+	VPS53	Intron	Not Same	SINE: MIRc
LT08	254	Premature Stop Codon	chr16	22387720	-	MFSD13B	Intron	Not Same	SINE: AluY
LT08	255	Premature Stop Codon	chr6	30501028	+	Non Genic			LINE: MamRTE1
LT08	256	Premature Stop Codon	chr12	32017468	+	Non Genic			SINE: AluJb
LT08	257	Hypermut	chr19	38609024	+	MAP4K1	Intron	Not Same
LT08	258	5' defect	chr19	39735626	-	CLC	Intron	Same	SINE: MIR
LT08	259	5' defect	chr19	39735626	-	CLC	Intron	Same	SINE: MIR
LT08	260	Large Deletion	chr13	40441589	-	LINC00598	Promoter	Same
LT08	261	Large Deletion	chr13	40441589	-	LINC00598	Promoter	Same
LT08	262	Premature Stop Codon	chr11	46098776	+	PHF21A	Intron	Not Same
LT08	263	5' defect	chr12	55790346	+	SARNP	Intron	Not Same
LT08	264	5' defect	chr11	62598343	+	MTA2	Exon	Not Same
LT08	265	Premature Stop Codon	chr16	70534619	-	SF3B3	Intron	Not Same
LT08	266	Hypermut	chr15	74929470	-	COX5A	Intron	Same
LT08	267	Premature Stop Codon	chrX	78312394	+	CYSLTR1	Intron	Not Same	LINE: L1PA16
LT08	268	Large Deletion	chr17	81268788	+	SLC38A10	Intron	Not Same	LINE: L1MEg
LT08	269	Large Deletion with Hypermut	chr6	119066165	+	FAM184A	Intron	Not Same
LT08	270	Large Deletion	chr2	190421037	+	MFSD6	Intron	Same
LT08	271	5' defect	chr2	202664475	-	FAM117B	Intron	Not Same	DNA: MER96B
LT08	272	5' defect	chr2	202664475	-	FAM117B	Intron	Not Same	DNA: MER96B
LT08	273	5' defect	chr2	202664475	-	FAM117B	Intron	Not Same	DNA: MER96B
LT08	274	5' defect	chr2	202664475	-	FAM117B	Intron	Not Same	DNA: MER96B
LT08	275	5' defect	chr21	45213319	+	ADARB1	Intron	Same
LT08	276	5' defect	chr21	45213319	+	ADARB1	Intron	Same
LT08	277	5' defect	chr12	55790346	+	SARNP	Intron	Not Same
LT08	278	5' defect	chr12	55790346	+	SARNP	Intron	Not Same
LT08	279	Premature Stop Codon	chr9	129997910	+	FNBP1	Intron	Not Same	SINE: AluSz
LT08	280	5' defect	chr2	202664475	-	FAM117B	Intron	Not Same	DNA: MER96B
LT08	281	5' defect	chr2	202664475	-	FAM117B	Intron	Not Same	DNA: MER96B
LT08	282	5' defect	chr2	202664475	-	FAM117B	Intron	Not Same	DNA: MER96B
LT08	283	5' defect	chr2	202664475	-	FAM117B	Intron	Not Same	DNA: MER96B
subject 04	284	5' defect	chr19	6788603	-	VAV1	intron	Not Same	SINE: AluSx
subject 04	285	5' defect	chr19	6788603	-	VAV1	intron	Not Same	SINE: AluSx
subject 04	286	5' defect	chr19	6788603	-	VAV1	intron	Not Same	SINE: AluSx
subject 04	287	5' defect	chr19	6788603	-	VAV1	intron	Not Same	SINE: AluSx
subject 04	288	5' defect	chr19	6788603	-	VAV1	intron	Not Same	SINE: AluSx
subject 04	289	5' defect	chr19	6788603	-	VAV1	intron	Not Same	SINE: AluSx
subject 04	290	5' defect	chr19	6788603	-	VAV1	intron	Not Same	SINE: AluSx
subject 04	291	5' defect	chr1	156205135	+	SLC25A44	intron	same	SINE: AluSp
subject 04	292	Intact	chr20	28630422	+	Non Genic
subject 04	293	Intact	chr20	28630422	+	Non Genic
subject 04	294	Intact	chr16	37228153	-	Non Genic			Satellite
subject 04	294	Intact	chr16	36769289	-	Non Genic			Satellite
subject 04	294	Intact	chr16	36348951	-	Non Genic			Satellite
subject 04	294	Intact	chr16	36926889	-	Non Genic			Satellite
subject 04	295	Intact	chr6	42445951	+	TRERF1	intron	Not Same	SINE: AluSx1
subject 04	296	Intact	chr11	67126903	-	KDM2A	intron	Not Same
subject 04	297	Intact	chr16	37651547	-	Non Genic			Satellite
subject 30	298	Intact	chr1	125177729	-	Non Genic
subject 30	298	Intact	chr1	125179038	-	Non Genic
subject 30	298	Intact	chr1	125180813	-	Non Genic
subject 30	298	Intact	chr1	125182136	-	Non Genic
subject 30	298	Intact	chr1	143206419	+	Non Genic
subject 30	298	Intact	chr1	143212907	+	Non Genic
subject 30	299	Intact	chr1	125177729	-	Non Genic
subject 30	299	Intact	chr1	125179038	-	Non Genic
subject 30	299	Intact	chr1	125180813	-	Non Genic
subject 30	299	Intact	chr1	125182136	-	Non Genic
subject 30	299	Intact	chr1	143206419	+	Non Genic
subject 30	299	Intact	chr1	143212907	+	Non Genic
subject 30	300	Intact	chr21	8242109	+	Non Genic
subject 30	300	Intact	chr21	8425133	+	Non Genic
subject 30	300	Intact	chr21	8469693	+	Non Genic
subject 30	301	Intact	chr21	8242109	+	Non Genic
subject 30	301	Intact	chr21	8425133	+	Non Genic
subject 30	301	Intact	chr21	8469693	+	Non Genic
subject 30	302	Intact	chr21	8242109	+	Non Genic
subject 30	302	Intact	chr21	8425133	+	Non Genic
subject 30	302	Intact	chr21	8469693	+	Non Genic
subject 30	303	Intact	chr21	8242109	+	Non Genic
subject 30	303	Intact	chr21	8425133	+	Non Genic
subject 30	303	Intact	chr21	8469693	+	Non Genic
subject 30	304	Intact	chr21	8242109	+	Non Genic
subject 30	304	Intact	chr21	8425133	+	Non Genic
subject 30	304	Intact	chr21	8469693	+	Non Genic
subject 30	305	Intact	chr21	8242109	+	Non Genic
subject 30	305	Intact	chr21	8425133	+	Non Genic
subject 30	305	Intact	chr21	8469693	+	Non Genic
subject 30	306	Intact	chr21	8242109	+	Non Genic
subject 30	306	Intact	chr21	8425133	+	Non Genic
subject 30	306	Intact	chr21	8469693	+	Non Genic
subject 30	307	Intact	chr21	8242109	+	Non Genic
subject 30	307	Intact	chr21	8425133	+	Non Genic
subject 30	307	Intact	chr21	8469693	+	Non Genic
subject 30	308	Intact	chr21	8242109	+	Non Genic
subject 30	308	Intact	chr21	8425133	+	Non Genic
subject 30	308	Intact	chr21	8469693	+	Non Genic
subject 30	309	Intact	chr19	18508860	+	ELL	Intron	Not Same	DNA: MER58A
subject 30	310	Intact	chr12	57730790	+	AGAP2	Intron	Not Same
subject 30	311	Intact	chrX	71524005	+	TAF1	Intron	Same
subject 30	312	Intact	chr12	112993801	-	OAS2	Intron	Not Same	SINE: AluJr4
subject 30	313	Intact	chr1	113764638	+	RSBN1	Exon	Not Same
subject 30	314	Intact	chr3	128802800	-	RAB7A	Intron	Not Same	SINE: AluSc8
subject 30	315	Intact	chr3	128802800	-	RAB7A	Intron	Not Same	SINE: AluSc8
subject 30	316	Intact	chr12	133012237	+	ZNF26	exon	same
subject 30	317	Hypermut	chr17	37196283	-	ACACA	Intron	Same
subject 30	318	Hypermut	chr17	75977722	+	ACOX1	Intron	Not Same
subject 30	319	Hypermut	chr9	85660818	+	AGTPBP1	Intron	Not Same
subject 30	320	Hypermut	chr16	89474454	+	ANKRD11	Intron	Not Same
subject 30	321	Hypermut	chr7	2950119	-	CARD11	Intron	Same	LINE: L1MB8
subject 30	322	Hypermut	chr20	33816901	-	CHMP4B	Intron	Not Same
subject 30	323	Hypermut	chr16	80975155	+	CMC2	Exon	Not Same
subject 30	324	Hypermut	chr12	56314671	-	CNPY2, RP11-977G19.11	Mixed	Mixed
subject 30	325	Large Deletion	chr1	197659984	-	DENND1B	Mixed	same	LINE: L1MEd
subject 30	326	Premature Stop Codon	chr12	55949390	-	DGKA	Intron	Not Same
subject 30	327	Hypermut	chr4	99920875	-	DNAJB14	Intron	Same
subject 30	328	Hypermut	chr4	99920875	-	DNAJB14	Intron	Same
subject 30	329	Premature Stop Codon	chr20	63913171	-	DNAJC5	Intron	Not Same
subject 30	330	Hypermut	chr8	108485066	+	EMC2	intron	same
subject 30	331	Large Deletion	chr1	28964884	-	EPB41	intron	not same	LINE: L2c
subject 30	332	Large Deletion	chr1	29046060	-	EPB41	Intron	Not Same	LINE: L1M5
subject 30	333	Large Deletion with Hypermut	chr8	129980148	+	FAM49B	Intron	Not Same
subject 30	334	Large Deletion	chr6	35671240	+	FKBP5	Intron	Not Same	SINE: AluJb
subject 30	335	5' defect	chr1	230212829	-	GALNT2	Intron	Not Same
subject 30	336	Hypermut	chr10	102253605	+	GBF1	Intron	Same	SINE: AluJb
subject 30	337	Hypermut	chrX	79163527	-	GPR174	Intron	Not Same
subject 30	338	Premature Stop Codon	chr11	86330298	-	HIKESHI	Intron	Not Same
subject 30	339	Hypermut	chr18	2594771	+	KATNBL1P3	Exon	Not Same
subject 30	340	Hypermut	chrX	45056998	+	KDM6A	Intron	Same
subject 30	341	Premature Stop Codon	chr1	32029576	+	KHDRBS1	Intron	Same	SINE: AluSp
subject 30	342	Premature Stop Codon	chr11	96301883	+	MAML2	Intron	Not Same
subject 30	343	Hypermut	chr12	123187998	-	MPHOSPH9	Intron	Same	SINE: AluSq2
subject 30	344	Premature Stop Codon	chr9	26692715	+	Non Genic
subject 30	345	Premature Stop Codon	chr16	33837947	+	Non Genic			LINE: L1P4
subject 30	346	Hypermut	chr19	39948796	+	Non Genic
subject 30	347	Hypermut	chr12	68542891	-	Non Genic
subject 30	348	Hypermut	chr12	68542891	-	Non Genic
subject 30	349	Hypermut	chr14	69378422	+	Non Genic
subject 30	350	Hypermut	chr4	80158461	+	Non Genic
subject 30	351	Premature Stop Codon	chr7	159199410	-	Non Genic			DNA: Charlie10
subject 30	352	Large Deletion	chr20	3903041	+	PANK2	Intron	Same	LINE: L1ME2
subject 30	353	Hypermut	chr6	30601777	+	PPP1R10	intron	not same
subject 30	354	Large Deletion	chr1	111688177	-	RAP1A	Intron	Not Same	LINE: L1ME1
subject 30	355	Large Deletion	chr11	66634858	-	RBM14-RBM4	Intron	Not Same
subject 30	356	Hypermut	chr1	8523100	+	RERE	Intron	Not Same
subject 30	357	Hypermut	chr6	36523146	+	RN7SL748P	Downstream	Same
subject 30	358	Hypermut	chr17	14328657	-	RP11-214O1.3, HS3ST3B1	Mixed	Mixed
subject 30	359	Hypermut	chr12	47689072	-	RPAP3	Intron	Same
subject 30	360	Hypermut	chr6	45472026	+	RUNX2	Intron	Same
subject 30	361	Hypermut	chr6	108998513	+	SESN1	Exon	Not Same
subject 30	362	Hypermut	chr16	21488415	+	SMG1P3	Intron	Not Same
subject 30	363	5' defect	chr17	2276807	+	SMG6	Intron	Not Same	SINE: AluSp
subject 30	364	Premature Stop Codon	chr8	120779852	+	SNTB1	Intron	Not Same	LINE: L2
subject 30	365	Large Deletion with Hypermut	chr2	39042032	-	SOS1	Intron	Same	LINE: L1MEi
subject 30	366	Hypermut	chr11	64191328	-	STIP1	intron	not same	SINE: AluSg
subject 30	367	Hypermut	chr21	37139423	+	TTC3	Intron	Same
subject 30	368	5' defect	chr3	196408660	+	UBXN7	Intron	Not Same	LINE: L1MEd
subject 30	369	Hypermut	chr5	176988175	-	UIMC1	intron	same	LINE: L1MB5
subject 30	370	Hypermut	chr1	77721520	-	USP33	Intron	Same
subject 30	371	Large Deletion	chr17	59800212	-	VMP1	Intron	Not Same
subject 30	372	Hypermut	chr16	3132236	+	ZNF213-AS1	Intron	Not Same	LTR: LTR50
subject 01	373	Intact	chr4	36176184	-	ARAP2	Intron	Same
subject 01	374	Intact	chr1	40234044	-	RFL	Intron	Not Same	SINE: AluSz
subject 01	375	Intact	chr1	149080880	+	NBPF9	Intron	Not Same
subject 01	376	Intact	chr1	149080880	+	NBPF9	Intron	Not Same
subject 01	377	Intact	chr11	73994475	+	Non Genic
subject 01	378	Intact	chr17	15542517	-	TVP23C	Intron	Same	SINE: AluY
subject 22	379	Intact	chr16	31186543	-	FUS	Intron	Not Same
subject 25	380	Intact	chr1	35476911	+	KIAA0319L	Intron	Not Same
subject 25	381	Intact	chr10	100162131	-	ERLIN1	Intron	Same
subject 25	382	Intact	chr14	68175578	+	RAD51B	Intron	Same
subject 25	383	Intact	chr17	43222145	+	CCDC200	Intron	Not Same
subject 25	384	Intact	chr17	76514401	+	Non Genic
subject 25	385	Intact	chr17	77968656	-	TNRC6C	Intron	Not Same
subject 25	386	Intact	chr17	77968656	-	TNRC6C	Intron	Not Same
subject 25	387	Intact	chr17	7491070	-	POLR2A	Intron	Not Same
subject 25	388	Intact	chr19	46525241	-	PPP5D1P	Intron	Mixed
subject 25	389	Intact	chrX	154256426	-	Non Genic
subject 25	390	Intact	chrX	71055818	-	Non Genic
